# Supplementary material for: Short-Term Fasting Synergizes with Solid Cancer Therapy by Boosting Antitumor Immunity
Source: Cancers (Basel). 2022 Mar 9;14(6):1390. doi: 10.3390/cancers14061390 (PMC8946179; doi:10.3390/cancers14061390)
Supplement: Supplementary file 1 [file cancers-14-01390-s001.zip]

Archive with 1 entries (1 files):
- cancers-1618373-supplementary.pdf
